# Supplementary material for: Comparative Analysis of Sleep Hygiene and Patterns among Adolescents in Two Russian Arctic Regions: A Pilot Study
Source: Children (Basel). 2024 Feb 24;11(3):279. doi: 10.3390/children11030279 (PMC10969395; doi:10.3390/children11030279)
Supplement: Supplementary file 1 [file children-11-00279-s001.zip]

Archive with 1 entries (1 files):
- children-2762672-supplementary.pdf
